# Supplementary material for: Do Redox Balance and Inflammatory Events Take Place in Mild Bronchiectasis? A Hint to Clinical Implications
Source: J Clin Med. 2021 Sep 30;10(19):4534. doi: 10.3390/jcm10194534 (PMC8509750; doi:10.3390/jcm10194534)
Supplement: Supplementary file 1 [file jcm-10-04534-s001.zip]

Archive with 1 entries (1 files):
- jcm-1314093-supplementary.pdf
